# Supplementary material for: The neural system of metacognition accompanying decision-making in the prefrontal cortex
Source: PLoS Biol. 2018 Apr 23;16(4):e2004037. doi: 10.1371/journal.pbio.2004037 (PMC5933819; doi:10.1371/journal.pbio.2004037)
Supplement: S1 Data — (XLSX) [file pbio.2004037.s001.xlsx]

## Sheet: Fig 2B
Accuracy as a function of task difficulty in the Sudoku task and the RDM task.
	RDM difficulty	Accuracy (%)	sem	Sudoku difficulty	Accuracy (%)	sem
	1	96.6977	1.1585	1	97.5245	1.7732
	2	92.1502	2.0624	2	82.523	4.0237
	3	80.126	2.6857	3	65.4024	4.625
	4	71.4911	3.0848	4	39.597	3.4159
	5	50.9888	3.118	5	48.0701	3.3694
	6	45.0711	4.5679	6	58.1332	5.3122
	7	37.7976	4.8905	7	32.9492	2.7294
	8	46.4534	7.7623	8	42.4769	2.8411
	9	31.3636	3.7534	9	30.7974	2.093
	10	20.8333	4.1667	10	49.2019	4.4868

## Sheet: Fig 2C
Error as a functioln of decisional uncertainty in the Sudoku task and the RDM task.
	Uncertainty (RDM)	Error (%)-initial	sem	Error (%)-final	sem	Uncertainty (Sudoku)	Error (%)-initial	sem	Error (%)-final	sem
	0	65.084	5.1911	38.932	4.7036	0	63.702	5.3802	44.176	4.578
	1	62.977	3.1972	40.49	3.3597	1	56.281	4.2728	42.967	4.4046
	2	51.011	4.735	35.229	4.5025	2	39.211	3.125	33.466	3.015
	3	17.612	2.9322	11.93	2.5108	3	21.896	3.7053	19.316	3.3294

## Sheet: Fig 2D
Aroc and accuracy for the initial decision
	Aroc (RDM)	Accuracy (RDM)	Aroc (Sudoku)	Accuracy (Sudoku)
	0.52545	54.1	0.501	51.3
	0.54296	50	0.5283	51.8
	0.54449	51.6	0.5595	48.3
	0.551977	50.4	0.5933	52.4
	0.55991	52.6	0.616	47.4
	0.58973	53	0.6221	61.9
	0.5983	52.5	0.6351	56.2
	0.608047	52.5	0.6505	50.9
	0.623313	53	0.6519	63.2
	0.633937	54.1	0.6597	53.9
	0.64237	49.6	0.6843	54.3
	0.64502	53.3	0.6881	53
	0.64752	58.6	0.7243	59.8
	0.651	51.7	0.7283	51.7
	0.65625	54.2	0.7309	55.3
	0.690569	53.3	0.7426	50.9
	0.709487	59.3	0.7439	52.5
	0.70989	57.2	0.7913	51.4
	0.72435	57.6	0.8291	57.5
	0.75591	52.5	0.8482	55.6
	0.7899	61.7	0.8692	52.4

## Sheet: Fig 2E
Individual differences in RT-uncertainty correlations in the initial decision and redecision
	r(RT-uncertianty) in the initial decision RDM	r(RT-uncertianty) in redecision RDM	r(RT-uncertianty) in the initial decision Sudoku	r(RT-uncertianty) in redecision Sudoku
	-0.1115	-0.12121	0.46388	0.195538
	0.719	0.649118	0.149138	-0.061555
	0.2382	0.357127	0.507102	0.667026
	-0.1474	0.122489	-0.023758	0.041485
	0.5776	0.42833	0.559339	0.554248
	0.5252	0.422474	0.357778	0.450497
	0.0171	0.225183	0.260595	0.019155
	0.2045	0.13035	0.08221	-0.102119
	0.2124	-0.007265	0.282782	0.438343
	0.0657	-0.045776	0.211059	-0.09868
	0.3396	0.290438	0.228353	0.350881
	-0.0058	0.274053	0.380024	0.265561
	0.167	0.2372	0.164445	0.177766
	0.23249	0.356708	0.411219	0.171398
	0.0605	0.14793	0.186062	0.229041
	0.400352	0.257123	0.113602	0.250479
	-0.05309	0.052948	-0.008337	0.02366
	0.296608	0.333357	0.224017	0.301343
	0.440475	0.280552	0.0273767	0.323147
	0.307724	0.243504	0.253415	0.04
	0.048079	0.129951	0.438739	0.42222

## Sheet: FIg 2F
Uncertainty reduction as a functioln of decisional uncertainty in the Sudoku task and the RDM task.
	Uncertainty (RDM)	Uncertainty reduction	sem	Uncertainty-final	sem	Uncertainty (Sudoku)	Uncertainty reduction	sem	Uncertainty-final	sem
	0	-0.26191	0.0517	0.26191	0.051784	0	-0.17384	0.035521	0.17384	0.035521
	1	0.20973	0.0636	0.79027	0.063626	1	0.2372	0.13315	0.7628	0.13315
	2	0.87883	0.09975	1.1212	0.099751	2	1.0351	0.12731	0.96486	0.12731
	3	1.5729	0.14184	1.4271	0.14184	3	1.9954	0.13703	1.0046	0.13703

## Sheet: Fig 2G
Accuracy change as a function of uncertianty reduction
	uncertianty reduction (RDM)	Accuracy change (%) (RDM)	sem	uncertianty reduction (Sudoku)	Accuracy change (%) (Sudoku)	sem
	0	5.4247	1.1292	0	3.0065	0.096
	1	11.233	3.0166	1	19.349	3.3878
	2	28.251	5.8121	2	37.152	5.0599
	3	19.698	9.7495	3	42.875	8.8649

## Sheet: Fig 2H
Aroc and accuracy for the last decision
	Aroc (RDM)	Accuracy (RDM)	Aroc (Sudoku)	Accuracy (Sudoku)
	0.52815	54.7	0.44529	67.5
	0.57657	57.8	0.54069	62.6
	0.58695	58.5	0.571236	56.4
	0.604723	56.4	0.587157	64.6
	0.6059	68.3	0.611309	51.7
	0.608081	66.9	0.614123	61.4
	0.619131	59.6	0.621428	66.8
	0.630515	58.6	0.64406	56.1
	0.632779	55.8	0.67003	78.6
	0.633634	60.8	0.70477	67.8
	0.637172	58.8	0.71586	66.1
	0.638035	62.7	0.737597	70.9
	0.656425	55	0.740043	67.9
	0.676973	71.6	0.743393	67
	0.689218	66.6	0.745772	54.3
	0.693638	53.34	0.75566	63.5
	0.703125	68.7	0.759146	70.6
	0.717625	66.2	0.759184	67.8
	0.732143	67.4	0.778021	85.8
	0.746105	65.2	0.85006	63.9
	0.774829	69.2	0.98096	70.2

## Sheet: Fig 2I
Aroc2 as a function of Aroc1
	Aroc1 (RDM)	Aroc2 (RDM)	Aroc1 (Sudoku)	Aroc2 (Sudoku)
	0.64752	0.73214	0.74388	0.74577
	0.7899	0.67697	0.72432	0.62142
	0.70949	0.703125	0.86922	0.85006
	0.63394	0.71762	0.62209	0.58715
	0.72435	0.7461	0.84823	0.98096
	0.75592	0.77483	0.68812	0.7376
	0.58973	0.52815	0.65191	0.4453
	0.623314	0.60472	0.5283	0.57124
	0.542964	0.57657	0.55952	0.61131
	0.55991	0.63051	0.82914	0.77802
	0.64237	0.63717	0.73093	0.74339
	0.60805	0.63363	0.63508	0.71586
	0.651	0.69364	0.65977	0.75918
	0.64502	0.58696	0.74261	0.64406
	0.55198	0.61913	0.59335	0.74004
	0.5983	0.63278	0.68433	0.75915
	0.54449	0.6059	0.65055	0.61412
	0.69057	0.68922	0.50106	0.5407
	0.52545	0.65642	0.61607	0.75566
	0.70989	0.63803	0.79132	0.67003
	0.65625	0.60808	0.72835	0.70477

## Sheet: Fig 4A
dACC activity correalted with uncertainty level and uncertianty reduction
	time (s)	uncertainty (RDM)	uncertainty reduction (RDM)	uncertainty (Sudoku)	uncertainty reduction (Sudoku)
	0	0	0	0	0
	0.2	-0.0004	0.0006	0.0004	0.0008
	0.4	-0.0009	0.0013	0.0009	0.0016
	0.6	-0.0014	0.0019	0.0015	0.0024
	0.8	-0.0019	0.0023	0.0021	0.0031
	1	-0.0023	0.0027	0.003	0.0037
	1.2	-0.0025	0.0028	0.004	0.0042
	1.4	-0.0025	0.0027	0.0053	0.0045
	1.6	-0.0023	0.0025	0.0068	0.0046
	1.8	-0.0017	0.0021	0.0085	0.0045
	2	-0.0008	0.0016	0.0104	0.0042
	2.2	0.0005	0.001	0.0126	0.0037
	2.4	0.002	0.0003	0.0149	0.0031
	2.6	0.004	-0.0004	0.0173	0.0023
	2.8	0.0062	-0.0011	0.0199	0.0015
	3	0.0087	-0.0016	0.0227	0.0007
	3.2	0.0115	-0.0019	0.0256	-0.0001
	3.4	0.0144	-0.002	0.0287	-0.0008
	3.6	0.0175	-0.0019	0.0319	-0.0014
	3.8	0.0207	-0.0016	0.0354	-0.0018
	4	0.024	-0.0011	0.0391	-0.002
	4.2	0.0273	-0.0005	0.0432	-0.0021
	4.4	0.0309	0.0004	0.0476	-0.0022
	4.6	0.0345	0.0013	0.0524	-0.0021
	4.8	0.0383	0.0023	0.0576	-0.0021
	5	0.0423	0.0032	0.063	-0.0021
	5.2	0.0463	0.0039	0.0688	-0.0023
	5.4	0.0504	0.0045	0.0748	-0.0025
	5.6	0.0546	0.0047	0.0809	-0.0029
	5.8	0.0587	0.0047	0.0871	-0.0035
	6	0.0627	0.0044	0.0932	-0.0044
	6.2	0.0667	0.0038	0.0991	-0.0054
	6.4	0.0705	0.0028	0.1048	-0.0067
	6.6	0.074	0.0015	0.1103	-0.0081
	6.8	0.0773	-0.0001	0.1154	-0.0097
	7	0.0802	-0.0019	0.1202	-0.0115
	7.2	0.0829	-0.0038	0.1246	-0.0135
	7.4	0.0853	-0.0059	0.1288	-0.0156
	7.6	0.0875	-0.008	0.1326	-0.018
	7.8	0.0894	-0.0101	0.1362	-0.0205
	8	0.091	-0.0123	0.1396	-0.0233
	8.2	0.0923	-0.0144	0.1427	-0.0262
	8.4	0.0934	-0.0165	0.1456	-0.0294
	8.6	0.0942	-0.0186	0.1481	-0.0327
	8.8	0.0948	-0.0207	0.1503	-0.0363
	9	0.095	-0.0229	0.152	-0.0399
	9.2	0.0948	-0.0252	0.1531	-0.0436
	9.4	0.0942	-0.0276	0.1536	-0.0472
	9.6	0.0932	-0.0303	0.1533	-0.0508
	9.8	0.0918	-0.0331	0.1523	-0.0541
	10	0.09	-0.0361	0.1504	-0.0573
	10.2	0.0876	-0.0392	0.1476	-0.0601
	10.4	0.0848	-0.0423	0.144	-0.0625
	10.6	0.0817	-0.0455	0.1396	-0.0644
	10.8	0.0782	-0.0485	0.1345	-0.0658
	11	0.0745	-0.0514	0.1289	-0.0668
	11.2	0.0707	-0.0539	0.1229	-0.0673
	11.4	0.0668	-0.056	0.1165	-0.0673
	11.6	0.0629	-0.0576	0.1101	-0.067
	11.8	0.0591	-0.0587	0.1035	-0.0662
	12	0.0555	-0.0591	0.097	-0.0651
	12.2	0.0521	-0.059	0.0906	-0.0637
	12.4	0.049	-0.0583	0.0844	-0.0621
	12.6	0.0462	-0.0571	0.0785	-0.0603
	12.8	0.0435	-0.0554	0.0727	-0.0584
	13	0.0411	-0.0534	0.0672	-0.0564
	13.2	0.0389	-0.0511	0.0619	-0.0543
	13.4	0.0368	-0.0486	0.0567	-0.0522
	13.6	0.0349	-0.046	0.0516	-0.0502
	13.8	0.033	-0.0434	0.0467	-0.0481
	14	0.031	-0.0409	0.0419	-0.0462
	14.2	0.029	-0.0384	0.0373	-0.0443
	14.4	0.027	-0.0361	0.0327	-0.0424
	14.6	0.0248	-0.034	0.0284	-0.0407
	14.8	0.0225	-0.032	0.0242	-0.0389
	15	0.0202	-0.0302	0.0202	-0.0372
	15.2	0.0177	-0.0285	0.0164	-0.0356
	15.4	0.0151	-0.027	0.0129	-0.034
	15.6	0.0125	-0.0255	0.0097	-0.0324
	15.8	0.0099	-0.0241	0.0068	-0.0308
	16	0.0074	-0.0227	0.0043	-0.0291

## Sheet: Fig 4B
FPC activity correalted with uncertainty level and uncertianty reduction
	time (s)	uncertainty (RDM)	uncertainty reduction (RDM)	uncertainty (Sudoku)	uncertainty reduction (Sudoku)
	0	0	0	0	0
	0.2	-0.001	-0.0003	-0.0001	0.0002
	0.4	-0.002	-0.0005	0	0.0002
	0.6	-0.003	-0.0007	0.0003	0.0001
	0.8	-0.0041	-0.0008	0.0009	-0.0002
	1	-0.005	-0.0008	0.0017	-0.0007
	1.2	-0.0059	-0.0007	0.0027	-0.0014
	1.4	-0.0067	-0.0006	0.0038	-0.0022
	1.6	-0.0073	-0.0005	0.0051	-0.0032
	1.8	-0.0077	-0.0004	0.0064	-0.0042
	2	-0.0078	-0.0002	0.0078	-0.0052
	2.2	-0.0076	0	0.0093	-0.0062
	2.4	-0.0073	0.0002	0.0108	-0.0071
	2.6	-0.0068	0.0005	0.0122	-0.008
	2.8	-0.0061	0.0008	0.0137	-0.0088
	3	-0.0054	0.0011	0.0152	-0.0094
	3.2	-0.0045	0.0015	0.0167	-0.0098
	3.4	-0.0036	0.002	0.0183	-0.0099
	3.6	-0.0026	0.0026	0.0199	-0.0099
	3.8	-0.0016	0.0034	0.0216	-0.0095
	4	-0.0005	0.0044	0.0234	-0.009
	4.2	0.0006	0.0055	0.0255	-0.0083
	4.4	0.0019	0.0067	0.0277	-0.0074
	4.6	0.0033	0.008	0.0303	-0.0063
	4.8	0.005	0.0094	0.0332	-0.0051
	5	0.007	0.0108	0.0364	-0.0039
	5.2	0.0091	0.0122	0.04	-0.0027
	5.4	0.0116	0.0136	0.044	-0.0015
	5.6	0.0142	0.0149	0.0483	-0.0005
	5.8	0.017	0.016	0.0529	0.0003
	6	0.02	0.0169	0.0576	0.0009
	6.2	0.0232	0.0176	0.0625	0.0013
	6.4	0.0264	0.0181	0.0673	0.0015
	6.6	0.0297	0.0183	0.0721	0.0015
	6.8	0.0329	0.0181	0.0767	0.0012
	7	0.0361	0.0177	0.0811	0.0008
	7.2	0.0391	0.017	0.0853	0.0004
	7.4	0.042	0.0159	0.0892	0
	7.6	0.0449	0.0145	0.093	-0.0003
	7.8	0.0476	0.0129	0.0966	-0.0004
	8	0.0502	0.0109	0.1002	-0.0003
	8.2	0.0527	0.0088	0.1036	0.0001
	8.4	0.0552	0.0064	0.1071	0.0009
	8.6	0.0576	0.0039	0.1105	0.0021
	8.8	0.06	0.0014	0.114	0.0038
	9	0.0623	-0.0013	0.1174	0.0059
	9.2	0.0647	-0.0038	0.1207	0.0082
	9.4	0.067	-0.0063	0.1238	0.0109
	9.6	0.0691	-0.0087	0.1267	0.0138
	9.8	0.0711	-0.0109	0.1291	0.0168
	10	0.0729	-0.0129	0.1311	0.0198
	10.2	0.0744	-0.0149	0.1326	0.0228
	10.4	0.0755	-0.0167	0.1336	0.0256
	10.6	0.0761	-0.0183	0.134	0.0282
	10.8	0.0763	-0.0199	0.1339	0.0306
	11	0.0758	-0.0214	0.1333	0.0327
	11.2	0.0748	-0.0228	0.1322	0.0347
	11.4	0.0732	-0.0243	0.1307	0.0364
	11.6	0.071	-0.0258	0.1289	0.0381
	11.8	0.0682	-0.0273	0.1267	0.0396
	12	0.065	-0.0288	0.1243	0.041
	12.2	0.0614	-0.0303	0.1215	0.0424
	12.4	0.0574	-0.0317	0.1184	0.0436
	12.6	0.0531	-0.0331	0.115	0.0447
	12.8	0.0486	-0.0343	0.1112	0.0456
	13	0.0441	-0.0353	0.107	0.0462
	13.2	0.0396	-0.0361	0.1025	0.0463
	13.4	0.0349	-0.0366	0.0976	0.046
	13.6	0.0303	-0.0369	0.0923	0.0451
	13.8	0.0257	-0.0368	0.0867	0.0436
	14	0.0211	-0.0365	0.0809	0.0415
	14.2	0.0164	-0.0359	0.075	0.0389
	14.4	0.0117	-0.035	0.069	0.0358
	14.6	0.007	-0.0339	0.0631	0.0324
	14.8	0.0022	-0.0326	0.0573	0.0286
	15	-0.0025	-0.0312	0.0517	0.0249
	15.2	-0.0071	-0.0297	0.0463	0.0211
	15.4	-0.0116	-0.0281	0.0412	0.0176
	15.6	-0.0158	-0.0265	0.0364	0.0143
	15.8	-0.0196	-0.0248	0.0318	0.0113
	16	-0.0229	-0.023	0.0274	0.0087

[truncated: 17 more sheets: Fig 4C, Fig 4E, Fig 5A, Fig 5C, Fig 5E, Fig 6A, Fig 6F, Fig 6G, Fig 7A, Fig 7B, Fig 7C, Fig S2, Fig S3, Fig S4A, Fig S4B, Fig S4C, Fig S4E]
